# Supplementary material for: Development of genome-specific primers for homoeologous genes in allopolyploid species: the waxy and starch synthase II genes in allohexaploid wheat (Triticum aestivum L.) as examples
Source: BMC Res Notes. 2010 May 24;3:140. doi: 10.1186/1756-0500-3-140 (PMC2890506; doi:10.1186/1756-0500-3-140)
Supplement: Additional file 1 — Summary of PCR analysis in 31 diploid and tetraploid progenitors of wheat. PCR analysis in 31 diploid and tetraploid progenitors of wheat using genome-specific primer sets for the Wx and SSII genes. [file 1756-0500-3-140-S1.XLS]

## Sheet: Sheet1
Additional file 1 - Summary of PCR analysis in 31 diploid and tetraploid progenitors of wheat using genome-specific primer sets for the Wx and SSII genes
No.	Accesion number	Species	Genome	Country of origin	Source	Wx-7A-F1/R1a	Wx-7A-F2/R2a	Wx-7A-F3/R3	Wx-4A-F1/R1	Wx-4A-F2/R2	Wx-4A-F3/R3	Wx-7D-F1/R1	Wx-7D-F2a/R2a	Wx-7D-F3/R3a	SSII-7A-F2/R2	SSII-7A-F3/R3a	SSII-7A-F4a/R4a	SSII-7A-F5a/R5	SSII-7B-F2/R2	SSII-7B-F3a/R3	SSII-7B-F4a/R4a	SSII-7B-F5/R5	SSII-7D-F2a/R2a	SSII-7D-F3/R3	SSII-7D-F4/R4	SSII-7D-F5/R5
1	CN 37598	T. monococcum	AmAm	Turkey	PGRC	- *	-	-	+	-	-	-	-	-	-	-	-	-	+	-	-	-	-	+	-	-
2	CN 108707	T. monococcum	AmAm	Azerbaijan	PGRC	-	-	-	+	-	-	-	-	-	-	-	-	-	+	-	-	-	-	+	-	-
3	PI 381063	T. boeoticum	AmAm	Iran	USDA-GRIN	-	-	-	+	-	-	-	-	-	-	-	-	-	+	-	-	-	-	+	-	-
4	PI 427989	T. boeoticum	AmAm	Turkey	USDA-GRIN	-	-	-	+	-	-	-	-	-	-	-	-	-	+	-	-	-	-	+	-	-
5	PI 428076	T. boeoticum	AmAm	Turkey	USDA-GRIN	-	-	-	+	-	-	-	-	-	-	-	-	-	+	-	-	-	-	+	-	-
6	CN 34145	T. urartu	AuAu	Turkey	PGRC	-	-	-	+	-	-	-	-	-	-	-	-	-	+	-	-	-	-	+	-	-
7	PI 538724	T. urartu	AuAu	Turkey	USDA-GRIN	-	-	-	+	-	-	-	-	-	-	-	-	-	+	-	-	-	-	+	-	-
8	PI 554597	T. urartu	AuAu	Turkey	USDA-GRIN	-	-	-	-	-	-	-	-	-	+	+	+	-	-	-	-	-	-	-	-	-
9	CN 10926	T. turgidum ssp. durum	AABB	USA	PGRC	+	+	+	-	+	+	-	-	-	+	+	+	+	+	-	+	+	-	-	-	-
10	PI 117423	T. turgidum ssp. durum	AABB	Turkey	USDA-GRIN	+	+	+	+	+	-	-	-	-	+	+	+	+	+	+	+	+	-	-	-	-
11	PI 165124	T. turgidum ssp. durum	AABB	Turkey	USDA-GRIN	+	+	+	+	+	+	-	-	-	+	+	+	+	+	+	+	+	-	-	-	-
12	PI 271896	T. turgidum ssp. durum	AABB	Italy	USDA-GRIN	+	+	+	+	+	+	-	-	-	+	+	+	+	+	-	+	+	-	+	-	-
13	PI 423624	T. turgidum ssp. durum	AABB	Israel	USDA-GRIN	+	+	+	+	+	+	-	-	-	+	+	+	+	+	-	+	+	-	+	-	-
14	CItr 17676	T. turgidum ssp. dicoccon	AABB	Turkey	USDA-GRIN	+	+	+	+	+	+	-	-	-	+	+	+	+	+	+	+	+	-	-	-	-
15	PI 79899	T. turgidum ssp. dicoccon	AABB	China	USDA-GRIN	+	+	+	+	+	+	-	-	-	+	+	+	+	+	+	+	+	-	-	-	-
16	PI 182743	T. turgidum ssp. dicoccon	AABB	Turkey	USDA-GRIN	+	+	+	+	+	+	-	-	-	+	+	+	+	+	+	+	+	-	-	-	-
17	PI 352361	T. turgidum ssp. dicoccon	AABB	Italy	USDA-GRIN	+	+	+	+	+	+	-	-	-	+	+	+	+	+	-	+	+	-	-	-	-
18	PI 352364	T. turgidum ssp. dicoccon	AABB	Iran	USDA-GRIN	+	+	+	+	+	+	-	-	-	+	+	+	+	+	+	+	+	-	-	-	-
19	CN 32492	T. turgidum ssp. dicoccoides	AABB	Israel	PGRC	-	-	-	+	-	-	-	-	-	-	-	-	-	+s	-	-	-	-	+	-	-
20	PI 466969	T. turgidum ssp. dicoccoides	AABB	Israel	USDA-GRIN	+	+	+	-	-	-	-	-	-	+	+l	+l +	+	+	+	+	+	-	+	-	-
21	PI 560874	T. turgidum ssp. dicoccoides	AABB	Turkey	USDA-GRIN	-	-	-	-	+	-	-	-	-	+	+l	+	+	+	-	-	-	-	+	+	+
22	CN 108018	Ae. speltoides	SS	Israel	PGRC	-	-	-	-	-	-	-	-	-	+	-	-	-	+	-	-	-	-	+	+	+
23	PI 499261	Ae. speltoides	SS	China	USDA-GRIN	-	-	-	+	+	-	-	-	+	+l +	-	-	+	+l +	-	-	-	-	+	+ +s	+
24	PI 542269	Ae. speltoides	SS	Turkey	USDA-GRIN	-	-	-	+	-	-	-	-	+	+	-	-	-	+	-	-	-	-	+	+ +s	+
25	PI 542274	Ae. speltoides	SS	Turkey	USDA-GRIN	-	-	-	+	-	-	-	-	-	+	-	-	-	+	-	-	-	-	-	+s	-
26	CN 30803	Ae. tauschii	DD	Uzbekistan	PGRC	-	-	-	-	-	-	-	+	+	-	-	-	-	-	-	-	-	+	+	+	+
27	CN 30817	Ae. tauschii	DD	Armenia	PGRC	-	-	-	-	-	-	-	+	-	-	-	-	-	-	-	-	-	+	+	+	+
28	CN 40033	Ae. tauschii	DD	Azerbaijan	PGRC	-	-	-	-	-	-	+	+	+	-	-	-	-	-	-	-	-	+	+	+	+
29	PI 452131	Ae. tauschii	DD	China	USDA-GRIN	-	-	-	-	-	-	-	+	+	-	-	-	-	-	-	-	-	+	+	+	+
30	PI 554315	Ae. tauschii	DD	Turkey	USDA-GRIN	-	-	-	-	-	-	-	+	-	-	-	-	-	-	-	-	-	+	+	+	+
31	PI 560538	Ae. tauschii	DD	Turkey	USDA-GRIN	-	-	-	-	-	-	-	+	-	-	-	-	-	-	-	-	-	+	+	+	+
* + = fragment present; - = fragment absent; l = large fragment; s = small fragment; + + = two fragments
